# Supplementary material for: Mechanistic characterization of a copper containing thiosemicarbazone with potent antitumor activity
Source: Oncotarget. 2017 Mar 17;8(18):30217–34. doi: 10.18632/oncotarget.16324 (PMC5444738; doi:10.18632/oncotarget.16324)
Supplement: Supplementary file 2 [file oncotarget-08-30217-s002.xlsx]

## Sheet: CHUANG_OXIDATIVE_STRESS_RESPONS
NAME	PROBE	GENE SYMBOL	GENE_TITLE	RANK IN GENE LIST	RANK METRIC SCORE	RUNNING ES	CORE ENRICHMENT
row_0	JUN	null	null	74	0.7480388879776001	0.15603837	Yes
row_1	CTAGE5	null	null	346	0.4443804919719696	0.22005355	Yes
row_2	GDF15	null	null	501	0.38891106843948364	0.28658497	Yes
row_3	MT1X	null	null	715	0.3303709924221039	0.33272034	Yes
row_4	MT1H	null	null	757	0.32095906138420105	0.39850292	Yes
row_5	FAS	null	null	921	0.2905123233795166	0.44214207	Yes
row_6	EGR1	null	null	1578	0.20147022604942322	0.4038157	No
row_7	NQO1	null	null	2271	0.14286808669567108	0.347985	No
row_8	PPP2CB	null	null	2297	0.14111337065696716	0.3760261	No
row_9	DKK1	null	null	2406	0.13314463198184967	0.39182025	No
row_10	DDIT3	null	null	2601	0.11948781460523605	0.3937309	No
row_11	RCBTB1	null	null	2838	0.10404720157384872	0.38692203	No
row_12	PSMD12	null	null	3004	0.09357881546020508	0.38676783	No
row_13	RPL38	null	null	3323	0.07557640969753265	0.36330548	No
row_14	PSMD3	null	null	4212	0.022772667929530144	0.2561625	No
row_15	CYP1B1	null	null	4430	0.00847669504582882	0.23062381	No
row_16	HSPA1B	null	null	5064	-0.03969765082001686	0.15943608	No
row_17	LIF	null	null	6271	-0.15156838297843933	0.040597185	No
row_18	EPS8L2	null	null	6328	-0.1591232866048813	0.06870403	No
row_19	FDXR	null	null	7103	-0.28184542059898376	0.033241563	No
row_20	HMOX1	null	null	7265	-0.32503044605255127	0.08476512	No

## Sheet: SEMENZA_HIF1_TARGETS
NAME	PROBE	GENE SYMBOL	GENE_TITLE	RANK IN GENE LIST	RANK METRIC SCORE	RUNNING ES	CORE ENRICHMENT
row_0	SLC2A3	null	null	3	1.5342597961425781	0.12478741	Yes
row_1	BNIP3	null	null	4	1.4826701879501343	0.24574524	Yes
row_2	HK2	null	null	9	1.2036088705062866	0.3434314	Yes
row_3	ALDOC	null	null	57	0.8342105746269226	0.40554684	Yes
row_4	ADM	null	null	79	0.7333487272262573	0.46272004	Yes
row_5	PFKL	null	null	88	0.718182384967804	0.520299	Yes
row_6	VEGF	null	null	97	0.7038515210151672	0.57670885	Yes
row_7	SLC2A1	null	null	136	0.6289904713630676	0.6232197	Yes
row_8	CITED2	null	null	184	0.567787766456604	0.66360015	Yes
row_9	P4HA2	null	null	248	0.510988712310791	0.6973246	Yes
row_10	PGK1	null	null	308	0.47033756971359253	0.7282382	Yes
row_11	TPI1	null	null	531	0.3809025287628174	0.731254	Yes
row_12	TFRC	null	null	816	0.30723392963409424	0.72042364	Yes
row_13	ALDOA	null	null	891	0.29572075605392456	0.73519593	Yes
row_14	SERPINE1	null	null	1025	0.2725013792514801	0.740617	Yes
row_15	ENO1	null	null	1295	0.231647327542305	0.7255161	No
row_16	LDHA	null	null	1377	0.22113685309886932	0.73331904	No
row_17	IGF2	null	null	2495	0.12708885967731476	0.60250914	No
row_18	GAPDH	null	null	3480	0.06473903357982635	0.48342255	No
row_19	HK1	null	null	4091	0.02990337833762169	0.408764	No
row_20	PKM2	null	null	4325	0.015330163761973381	0.38056573	No
row_21	CDKN1A	null	null	4798	-0.01837044022977352	0.3224082	No
row_22	IGFBP2	null	null	5892	-0.1086275577545166	0.19312555	No
row_23	HMOX1	null	null	7265	-0.32503044605255127	0.046234395	No
row_24	EPO	null	null	7627	-0.47127389907836914	0.03905453	No

## Sheet: HALLMARK_APOPTOSIS
NAME	PROBE	GENE SYMBOL	GENE_TITLE	RANK IN GENE LIST	RANK METRIC SCORE	RUNNING ES	CORE ENRICHMENT
row_0	BNIP3L	null	null	2	1.6661001443862915	0.06421177	Yes
row_1	PRF1	null	null	12	1.122572660446167	0.106497824	Yes
row_2	ENO2	null	null	15	1.1093859672546387	0.14916833	Yes
row_3	EGR3	null	null	63	0.7940030097961426	0.17388399	Yes
row_4	JUN	null	null	74	0.7480388879776001	0.20155019	Yes
row_5	MCL1	null	null	77	0.7353442907333374	0.22974767	Yes
row_6	PDCD4	null	null	83	0.7279279232025146	0.25727475	Yes
row_7	BTG3	null	null	153	0.6053946614265442	0.27188063	Yes
row_8	BIK	null	null	172	0.58198082447052	0.29209894	Yes
row_9	ATF3	null	null	286	0.48174551129341125	0.29629666	Yes
row_10	CDK2	null	null	357	0.4387747645378113	0.3043276	Yes
row_11	CLU	null	null	452	0.40473923087120056	0.3079741	Yes
row_12	BCL10	null	null	474	0.3957277834415436	0.32060218	Yes
row_13	SPTAN1	null	null	509	0.3875451683998108	0.33125207	Yes
row_14	EMP1	null	null	512	0.3859592080116272	0.3459306	Yes
row_15	BCL2L11	null	null	550	0.3744179904460907	0.35568914	Yes
row_16	PMAIP1	null	null	578	0.36843085289001465	0.36649412	Yes
row_17	CTH	null	null	628	0.35711565613746643	0.37404943	Yes
row_18	CCND1	null	null	731	0.32703283429145813	0.3736667	Yes
row_19	SAT1	null	null	740	0.3237828016281128	0.38517252	Yes
row_20	FAS	null	null	921	0.2905123233795166	0.37340733	Yes
row_21	CASP3	null	null	936	0.28844010829925537	0.38277876	Yes
row_22	RHOB	null	null	992	0.2782999873161316	0.38651752	Yes
row_23	PSEN2	null	null	1061	0.26586854457855225	0.38811374	Yes
row_24	CYLD	null	null	1062	0.26580363512039185	0.39839864	Yes
row_25	IGFBP6	null	null	1089	0.26029619574546814	0.4051473	Yes
row_26	DNAJC3	null	null	1118	0.25475388765335083	0.41142592	Yes
row_27	GADD45B	null	null	1138	0.25203466415405273	0.41874963	Yes
row_28	GCH1	null	null	1234	0.23979607224464417	0.41588607	Yes
row_29	SLC20A1	null	null	1321	0.22779138386249542	0.41370833	Yes
row_30	BCL2L2	null	null	1338	0.2256925106048584	0.42039618	Yes
row_31	TIMP1	null	null	1405	0.21835127472877502	0.42040938	Yes
row_32	PAK1	null	null	1429	0.21542173624038696	0.42580515	Yes
row_33	BCL2L1	null	null	1440	0.21424859762191772	0.4328171	Yes
row_34	CAV1	null	null	1556	0.20295949280261993	0.42597196	Yes
row_35	GSN	null	null	1576	0.2014787644147873	0.43133947	Yes
row_36	SOD2	null	null	1588	0.20075944066047668	0.43770164	Yes
row_37	LMNA	null	null	1621	0.19792945683002472	0.44127026	Yes
row_38	DPYD	null	null	1629	0.19665595889091492	0.4479849	Yes
row_39	IL18	null	null	1821	0.1799699068069458	0.4305365	No
row_40	PPP3R1	null	null	2024	0.16237051784992218	0.4110012	No
row_41	EREG	null	null	2092	0.15739868581295013	0.40852815	No
row_42	KRT18	null	null	2101	0.15682756900787354	0.41357386	No
row_43	DAP	null	null	2107	0.1560419499874115	0.41897264	No
row_44	ADD1	null	null	2168	0.150929793715477	0.41714394	No
row_45	BCAP31	null	null	2272	0.14279904961585999	0.4095047	No
row_46	HMGB2	null	null	2424	0.1319970339536667	0.39531258	No
row_47	DDIT3	null	null	2601	0.11948781460523605	0.3774411	No
row_48	SQSTM1	null	null	2631	0.11796624958515167	0.3782991	No
row_49	PEA15	null	null	2647	0.11657316237688065	0.38089254	No
row_50	CFLAR	null	null	2757	0.10934800654649734	0.37119213	No
row_51	MGMT	null	null	2808	0.10611309111118317	0.36890742	No
row_52	VDAC2	null	null	2964	0.09611066430807114	0.35281545	No
row_53	GPX4	null	null	2995	0.09396818280220032	0.35261706	No
row_54	MADD	null	null	3109	0.08762447535991669	0.34156483	No
row_55	CASP9	null	null	3144	0.08568902313709259	0.34053484	No
row_56	ANXA1	null	null	3272	0.07893719524145126	0.32735708	No
row_57	CD44	null	null	3285	0.07821904867887497	0.32884994	No
row_58	SC5DL	null	null	3300	0.07710178941488266	0.3300439	No
row_59	SMAD7	null	null	3419	0.06833049654960632	0.31760606	No
row_60	BID	null	null	3487	0.06433743238449097	0.3115321	No
row_61	CTNNB1	null	null	3524	0.06240835785865784	0.3093457	No
row_62	RETSAT	null	null	3586	0.05978529527783394	0.30386248	No
row_63	GPX1	null	null	3697	0.052514996379613876	0.29183516	No
row_64	PTK2	null	null	3735	0.05029015243053436	0.28905204	No
row_65	BAX	null	null	3737	0.05024890974164009	0.29086852	No
row_66	TSPO	null	null	3780	0.047503143548965454	0.2873385	No
row_67	DNAJA1	null	null	3852	0.0430188849568367	0.27992842	No
row_68	EBP	null	null	3941	0.038780760020017624	0.27018154	No
row_69	ETF1	null	null	4026	0.03379274532198906	0.26075292	No
row_70	DAP3	null	null	4365	0.012952826917171478	0.21805368	No
row_71	GSR	null	null	4479	0.005556905176490545	0.20382597	No
row_72	F2R	null	null	4542	7.186830043792725E-4	0.19592944	No
row_73	HSPB1	null	null	4549	4.5394498738460243E-4	0.19518013	No
row_74	PSEN1	null	null	4636	-0.005717088934034109	0.18440953	No
row_75	IFNGR1	null	null	4640	-0.006081067956984043	0.18426138	No
row_76	CDKN1A	null	null	4798	-0.01837044022977352	0.16490574	No
row_77	APP	null	null	4902	-0.026129048317670822	0.15275215	No
row_78	CASP7	null	null	4968	-0.030666392296552658	0.14563097	No
row_79	CASP8	null	null	4973	-0.031038383021950722	0.14632072	No
row_80	H1F0	null	null	4998	-0.032984036952257156	0.14452949	No
row_81	TGFBR3	null	null	5023	-0.03575209155678749	0.14284539	No
row_82	TNFRSF12A	null	null	5034	-0.03672807663679123	0.14298841	No
row_83	SOD1	null	null	5037	-0.037145622074604034	0.14417008	No
row_84	RHOT2	null	null	5150	-0.04564933106303215	0.1316215	No
row_85	DFFA	null	null	5191	-0.04817451536655426	0.12837306	No
row_86	PPT1	null	null	5468	-0.06979409605264664	0.095797576	No
row_87	DIABLO	null	null	5546	-0.07631216943264008	0.08890885	No
row_88	CASP6	null	null	5684	-0.08912115544080734	0.07484704	No
row_89	WEE1	null	null	5727	-0.09303098171949387	0.07307865	No
row_90	IER3	null	null	5828	-0.10132165253162384	0.06421796	No
row_91	IRF1	null	null	5833	-0.10179568827152252	0.06764556	No
row_92	DNM1L	null	null	5869	-0.10554211586713791	0.067255944	No
row_93	IGF2R	null	null	6017	-0.12143626064062119	0.053166404	No
row_94	CDKN1B	null	null	6083	-0.12921090424060822	0.049858265	No
row_95	BRCA1	null	null	6092	-0.1307266801595688	0.053894054	No
row_96	PPP2R5B	null	null	6122	-0.13350294530391693	0.055353217	No
row_97	GADD45A	null	null	6126	-0.13413454592227936	0.06015993	No
row_98	TAP1	null	null	6494	-0.18083839118480682	0.020250265	No
row_99	CASP2	null	null	6551	-0.18834033608436584	0.020380363	No
row_100	RARA	null	null	6625	-0.19894158840179443	0.01874786	No
row_101	PLAT	null	null	6702	-0.2081506848335266	0.017088255	No
row_102	IFITM3	null	null	6804	-0.22442840039730072	0.012863197	No
row_103	TOP2A	null	null	6941	-0.24847906827926636	0.0050953315	No
row_104	RELA	null	null	6970	-0.2539253532886505	0.011341882	No
row_105	ERBB3	null	null	7102	-0.28181713819503784	0.005503045	No
row_106	FDXR	null	null	7103	-0.28184542059898376	0.016408656	No
row_107	CASP4	null	null	7217	-0.313575804233551	0.014099289	No
row_108	HMOX1	null	null	7265	-0.32503044605255127	0.020668725	No
row_109	CREBBP	null	null	7409	-0.3737598657608032	0.016853739	No
row_110	ERBB2	null	null	7441	-0.3831794857978821	0.02771816	No
row_111	CDC25B	null	null	7469	-0.3910203278064728	0.039397217	No
row_112	GSTM1	null	null	7689	-0.52110356092453	0.031569786	No

## Sheet: CATION_CHANNEL_ACTIVITY
NAME	PROBE	GENE SYMBOL	GENE_TITLE	RANK IN GENE LIST	RANK METRIC SCORE	RUNNING ES	CORE ENRICHMENT
row_0	SCN11A	null	null	10	1.1452523469924927	0.1873371	Yes
row_1	KCNJ12	null	null	527	0.3821304142475128	0.18509017	Yes
row_2	TRPC1	null	null	642	0.35334718227386475	0.22888	Yes
row_3	KCNK1	null	null	781	0.3154328763484955	0.26339465	Yes
row_4	KCNN4	null	null	795	0.3131641149520874	0.3133245	Yes
row_5	CUL5	null	null	2067	0.1598508208990097	0.17910814	No
row_6	NOLA1	null	null	2264	0.14342021942138672	0.17796975	No
row_7	P2RX4	null	null	3073	0.0898430347442627	0.090706244	No
row_8	KCNJ14	null	null	3729	0.050471458584070206	0.016284535	No
row_9	KCNMB4	null	null	4109	0.028937427327036858	-0.026821714	No
row_10	TRPM2	null	null	4169	0.0254994984716177	-0.030074773	No
row_11	SHROOM2	null	null	5395	-0.06441844254732132	-0.17419666	No
row_12	KCNQ2	null	null	5899	-0.10918671637773514	-0.21974994	No
row_13	RYR1	null	null	6898	-0.24096426367759705	-0.3061258	No
row_14	CACNB3	null	null	6937	-0.24717441201210022	-0.27022088	No
row_15	KCNK5	null	null	7160	-0.29487767815589905	-0.24970134	No
row_16	PKD2	null	null	7192	-0.3069689869880676	-0.20306529	No
row_17	TRPV1	null	null	7583	-0.4470749795436859	-0.17870206	No
row_18	KCNS3	null	null	7803	-0.6590331792831421	-0.09783443	No
row_19	CACNA1A	null	null	7824	-0.6953333616256714	0.014146894	No

## Sheet: HALLMARK_KRAS_SIGNALING_UP
NAME	PROBE	GENE SYMBOL	GENE_TITLE	RANK IN GENE LIST	RANK METRIC SCORE	RUNNING ES	CORE ENRICHMENT
row_0	TNFAIP3	null	null	38	0.9278618693351746	0.043306332	Yes
row_1	BTC	null	null	41	0.9161872267723083	0.09058594	Yes
row_2	PLAUR	null	null	46	0.8861895203590393	0.13605481	Yes
row_3	FBXO4	null	null	131	0.6344218254089355	0.15828583	Yes
row_4	PLAU	null	null	235	0.5200483798980713	0.1721662	Yes
row_5	TMEM158	null	null	288	0.4816115200519562	0.19053927	Yes
row_6	DUSP6	null	null	301	0.47231462597846985	0.21351777	Yes
row_7	HBEGF	null	null	302	0.4723012447357178	0.2380219	Yes
row_8	TFPI	null	null	330	0.4545620083808899	0.2581714	Yes
row_9	BTBD3	null	null	383	0.4278329312801361	0.27375433	Yes
row_10	YRDC	null	null	401	0.42007026076316833	0.29338628	Yes
row_11	USP12	null	null	427	0.4116101861000061	0.31156176	Yes
row_12	ERO1L	null	null	488	0.3919943869113922	0.32426772	Yes
row_13	EMP1	null	null	512	0.3859592080116272	0.34136674	Yes
row_14	F2RL1	null	null	582	0.36823880672454834	0.35169548	Yes
row_15	KCNN4	null	null	795	0.3131641149520874	0.34097803	Yes
row_16	GALNT3	null	null	875	0.29844966530799866	0.346414	Yes
row_17	CA2	null	null	948	0.2869301736354828	0.35214263	Yes
row_18	MMD	null	null	1154	0.2502344846725464	0.33905062	Yes
row_19	GPNMB	null	null	1179	0.2470495104789734	0.34881547	Yes
row_20	TRIB1	null	null	1206	0.24351626634597778	0.35814264	Yes
row_21	GLRX	null	null	1469	0.21121056377887726	0.3357759	No
row_22	KLF4	null	null	1535	0.20467548072338104	0.33812734	No
row_23	DNMBP	null	null	1559	0.20272283256053925	0.34571964	No
row_24	WDR33	null	null	1745	0.18659190833568573	0.33186954	No
row_25	SPRY2	null	null	1753	0.1860039234161377	0.34062952	No
row_26	MALL	null	null	1799	0.18270760774612427	0.3443851	No
row_27	PLEK2	null	null	2007	0.16447806358337402	0.32658944	No
row_28	HDAC9	null	null	2052	0.16087749600410461	0.32933962	No
row_29	EREG	null	null	2092	0.15739868581295013	0.33254525	No
row_30	MAP4K1	null	null	2237	0.1456296145915985	0.32178494	No
row_31	PTBP2	null	null	2429	0.1314275711774826	0.30430964	No
row_32	ID2	null	null	2484	0.12758886814117432	0.30406076	No
row_33	IGF2	null	null	2495	0.12708885967731476	0.3093825	No
row_34	ETV5	null	null	2517	0.12557975947856903	0.31322682	No
row_35	RABGAP1L	null	null	2858	0.10267388075590134	0.27530777	No
row_36	TSPAN13	null	null	3422	0.06824380904436111	0.20723815	No
row_37	CPE	null	null	3551	0.061059657484292984	0.19412524	No
row_38	MAP7	null	null	3654	0.055355947464704514	0.18402344	No
row_39	ADAM17	null	null	4044	0.03292165324091911	0.13625298	No
row_40	AKAP12	null	null	4383	0.011727703735232353	0.09386984	No
row_41	ABCB1	null	null	4401	0.010463629849255085	0.09225042	No
row_42	PPP1R15A	null	null	4659	-0.007481757085770369	0.059949707	No
row_43	SOX9	null	null	4709	-0.011479363776743412	0.054312773	No
row_44	MMP11	null	null	4947	-0.029620535671710968	0.025704557	No
row_45	ST6GAL1	null	null	5060	-0.0391838438808918	0.013491769	No
row_46	AMMECR1	null	null	5249	-0.05232754349708557	-0.007705842	No
row_47	ETV1	null	null	5253	-0.05261552706360817	-0.0053576045	No
row_48	ZNF277	null	null	5352	-0.06103508919477463	-0.014655979	No
row_49	ETV4	null	null	5720	-0.09216195344924927	-0.05655463	No
row_50	JUP	null	null	5739	-0.09448782354593277	-0.05394187	No
row_51	GPRC5B	null	null	5744	-0.09468270093202591	-0.049538277	No
row_52	FUCA1	null	null	5853	-0.10393489897251129	-0.05788285	No
row_53	CBR4	null	null	5963	-0.11554505676031113	-0.06575225	No
row_54	EVI5	null	null	5964	-0.11582064628601074	-0.059743196	No
row_55	GFPT2	null	null	6055	-0.1264045089483261	-0.0646325	No
row_56	LIF	null	null	6271	-0.15156838297843933	-0.0841155	No
row_57	BPGM	null	null	6342	-0.160452201962471	-0.08469444	No
row_58	MMP9	null	null	6355	-0.161831334233284	-0.07782456	No
row_59	SPON1	null	null	6533	-0.18658767640590668	-0.0906573	No
row_60	SPP1	null	null	6631	-0.19948002696037292	-0.09264563	No
row_61	DCBLD2	null	null	6688	-0.20607754588127136	-0.0890767	No
row_62	PLAT	null	null	6702	-0.2081506848335266	-0.079930864	No
row_63	AKT2	null	null	6790	-0.22232720255851746	-0.07946188	No
row_64	EPHB2	null	null	6855	-0.23463580012321472	-0.07542883	No
row_65	RGS16	null	null	6891	-0.24006980657577515	-0.06742523	No
row_66	TRIB2	null	null	6940	-0.24845647811889648	-0.060640022	No
row_67	ANXA10	null	null	7105	-0.2826313376426697	-0.06683626	No
row_68	ALDH1A3	null	null	7148	-0.29249024391174316	-0.057003316	No
row_69	FCER1G	null	null	7271	-0.3264465034008026	-0.055584166	No
row_70	GPR124	null	null	7526	-0.4145602583885193	-0.066383086	No
row_71	NRP1	null	null	7615	-0.4622404873371124	-0.05359402	No
row_72	RBM4	null	null	7703	-0.5318925380706787	-0.037064042	No
row_73	SCG5	null	null	7764	-0.605072021484375	-0.013303094	No
row_74	FGF9	null	null	7812	-0.6756339073181152	0.015772298	No

## Sheet: HALLMARK_KRAS_SIGNALING_DN
NAME	PROBE	GENE SYMBOL	GENE_TITLE	RANK IN GENE LIST	RANK METRIC SCORE	RUNNING ES	CORE ENRICHMENT
row_0	SLC29A3	null	null	61	0.8106921911239624	0.0730216	Yes
row_1	SKIL	null	null	156	0.6017995476722717	0.12106308	Yes
row_2	KLK8	null	null	190	0.5592929720878601	0.17258975	Yes
row_3	TCF7L1	null	null	201	0.5473132133483887	0.22583358	Yes
row_4	NR4A2	null	null	233	0.5208994746208191	0.27378955	Yes
row_5	KRT15	null	null	252	0.5077845454216003	0.3220843	Yes
row_6	ARHGDIG	null	null	335	0.4532102942466736	0.3568456	Yes
row_7	EDAR	null	null	381	0.4282492995262146	0.39380264	Yes
row_8	ENTPD7	null	null	464	0.3986431062221527	0.42312935	Yes
row_9	AKR1B10	null	null	484	0.39289405941963196	0.45985517	Yes
row_10	CPEB3	null	null	590	0.3663572371006012	0.4830561	Yes
row_11	SNN	null	null	716	0.32995831966400146	0.5001012	Yes
row_12	FGFR3	null	null	888	0.29606595635414124	0.5079503	Yes
row_13	SEPP1	null	null	924	0.29022854566574097	0.53242666	Yes
row_14	CCDC132	null	null	1479	0.21052175760269165	0.48329344	No
row_15	WNT16	null	null	1789	0.18361133337020874	0.46248096	No
row_16	ADRA2C	null	null	1801	0.18259383738040924	0.47927436	No
row_17	BARD1	null	null	2637	0.11739570647478104	0.3853102	No
row_18	H2AFY2	null	null	3089	0.08863376080989838	0.33707067	No
row_19	TNNI3	null	null	3376	0.0716177374124527	0.3080146	No
row_20	RIBC2	null	null	3530	0.061928585171699524	0.29482257	No
row_21	PDK2	null	null	3661	0.05484841391444206	0.2838357	No
row_22	KLK7	null	null	4495	0.004252177197486162	0.17885618	No
row_23	CELSR2	null	null	5447	-0.06814398616552353	0.06530888	No
row_24	IGFBP2	null	null	5892	-0.1086275577545166	0.019946344	No
row_25	KCNQ2	null	null	5899	-0.10918671637773514	0.030061495	No
row_26	GAMT	null	null	5916	-0.1104070395231247	0.03903284	No
row_27	CDKAL1	null	null	6650	-0.20127499103546143	-0.033670943	No
row_28	SHOX2	null	null	6852	-0.23439714312553406	-0.035759743	No
row_29	SLC16A7	null	null	6897	-0.24074046313762665	-0.017350912	No
row_30	RYR1	null	null	6898	-0.24096426367759705	0.006647714	No
row_31	ASB7	null	null	7408	-0.3733667731285095	-0.020573068	No
row_32	SPHK2	null	null	7549	-0.42716217041015625	0.004254984	No
row_33	MSH5	null	null	7584	-0.44768962264060974	0.044540077	No
