# Supplementary material for: Mechanistic characterization of a copper containing thiosemicarbazone with potent antitumor activity
Source: Oncotarget. 2017 Mar 17;8(18):30217–34. doi: 10.18632/oncotarget.16324 (PMC5444738; doi:10.18632/oncotarget.16324)
Supplement: Supplementary file 3 [file oncotarget-08-30217-s003.xlsx]

## Sheet: CHUANG_OXIDATIVE_STRESS_RESPONS
NAME	PROBE	GENE SYMBOL	GENE_TITLE	RANK IN GENE LIST	RANK METRIC SCORE	RUNNING ES	CORE ENRICHMENT
row_0	HMOX1	null	null	3	1.877173900604248	0.23195946	Yes
row_1	MT1X	null	null	4	1.6735845804214478	0.4390996	Yes
row_2	MT1H	null	null	8	1.4704723358154297	0.62072146	Yes
row_3	DDIT3	null	null	275	0.5125681161880493	0.65055937	Yes
row_4	NQO1	null	null	328	0.47351813316345215	0.7025979	Yes
row_5	EGR1	null	null	357	0.4578154385089874	0.7557247	Yes
row_6	GDF15	null	null	709	0.3485133945941925	0.75451976	Yes
row_7	JUN	null	null	882	0.30909836292266846	0.77104884	Yes
row_8	PSMD12	null	null	1934	0.17705991864204407	0.6601945	No
row_9	RCBTB1	null	null	2335	0.1445891261100769	0.6275598	No
row_10	PSMD3	null	null	2477	0.13604973256587982	0.6265867	No
row_11	DKK1	null	null	3305	0.0842447578907013	0.53254175	No
row_12	RPL38	null	null	3720	0.060829516500234604	0.4877715	No
row_13	CTAGE5	null	null	3886	0.050458021461963654	0.47317284	No
row_14	PPP2CB	null	null	4475	0.015962302684783936	0.40086856	No
row_15	EPS8L2	null	null	4771	-0.0016026459634304047	0.36380062	No
row_16	HSPA1B	null	null	4886	-0.007787148002535105	0.35036322	No
row_17	CYP1B1	null	null	5110	-0.022252028807997704	0.32494658	No
row_18	FAS	null	null	5203	-0.02780967578291893	0.31676656	No
row_19	FDXR	null	null	5279	-0.033173125237226486	0.31139794	No
row_20	LIF	null	null	6924	-0.1949172466993332	0.12784226	No

## Sheet: SEMENZA_HIF1_TARGETS
NAME	PROBE	GENE SYMBOL	GENE_TITLE	RANK IN GENE LIST	RANK METRIC SCORE	RUNNING ES	CORE ENRICHMENT
row_0	HMOX1	null	null	3	1.877173900604248	0.34764042	Yes
row_1	CITED2	null	null	680	0.356462687253952	0.32828715	Yes
row_2	SLC2A3	null	null	1090	0.2743888795375824	0.32746398	Yes
row_3	PFKL	null	null	1188	0.25922828912734985	0.3632639	Yes
row_4	IGFBP2	null	null	1245	0.24984867870807648	0.40250686	Yes
row_5	P4HA2	null	null	1426	0.2272035777568817	0.42187914	Yes
row_6	PGK1	null	null	1678	0.20210003852844238	0.4276236	Yes
row_7	HK1	null	null	2182	0.1563902199268341	0.39304334	Yes
row_8	CDKN1A	null	null	2198	0.15545839071273804	0.41996875	Yes
row_9	TPI1	null	null	2348	0.1439293771982193	0.42782047	Yes
row_10	HK2	null	null	2418	0.13957960903644562	0.44497696	Yes
row_11	ENO1	null	null	2516	0.13389845192432404	0.4575413	Yes
row_12	TFRC	null	null	2622	0.12678776681423187	0.46777618	Yes
row_13	ALDOA	null	null	3195	0.09026185423135757	0.41221505	No
row_14	SERPINE1	null	null	3842	0.053119294345378876	0.340415	No
row_15	IGF2	null	null	3968	0.04523972049355507	0.33300346	No
row_16	GAPDH	null	null	4657	0.00576722901314497	0.24711616	No
row_17	PKM2	null	null	5054	-0.018192937597632408	0.2004385	No
row_18	LDHA	null	null	5609	-0.056798260658979416	0.14094841	No
row_19	SLC2A1	null	null	5642	-0.05938546732068062	0.14791372	No
row_20	ALDOC	null	null	6276	-0.1178613007068634	0.08975962	No
row_21	EPO	null	null	6475	-0.13895297050476074	0.090495594	No
row_22	VEGF	null	null	6539	-0.1459026336669922	0.1095827	No
row_23	ADM	null	null	6673	-0.16078618168830872	0.122581825	No
row_24	BNIP3	null	null	6945	-0.19915710389614105	0.12525289	No

## Sheet: HALLMARK_APOPTOSIS
NAME	PROBE	GENE SYMBOL	GENE_TITLE	RANK IN GENE LIST	RANK METRIC SCORE	RUNNING ES	CORE ENRICHMENT
row_0	HMOX1	null	null	3	1.877173900604248	0.078783214	Yes
row_1	PRF1	null	null	14	1.0878149271011353	0.12338186	Yes
row_2	PDCD4	null	null	24	0.9837169647216797	0.16371816	Yes
row_3	ATF3	null	null	95	0.7150986194610596	0.18492942	Yes
row_4	BCL2L11	null	null	159	0.615763247013092	0.20284604	Yes
row_5	CLU	null	null	224	0.5475048422813416	0.21775618	Yes
row_6	DDIT3	null	null	275	0.5125681161880493	0.23298228	Yes
row_7	PSEN2	null	null	291	0.5041579604148865	0.2523271	Yes
row_8	CTH	null	null	293	0.5038439035415649	0.27344808	Yes
row_9	EGR3	null	null	309	0.4884246289730072	0.29212937	Yes
row_10	SPTAN1	null	null	318	0.4791581630706787	0.31131458	Yes
row_11	SQSTM1	null	null	383	0.44943729043006897	0.32208887	Yes
row_12	BCL2L1	null	null	397	0.442385196685791	0.33908418	Yes
row_13	PEA15	null	null	499	0.4047873318195343	0.3432464	Yes
row_14	BTG3	null	null	501	0.40237563848495483	0.3600881	Yes
row_15	MCL1	null	null	566	0.3843884766101837	0.3681191	Yes
row_16	GSN	null	null	569	0.38367989659309387	0.3840445	Yes
row_17	ENO2	null	null	636	0.3675408959388733	0.39110935	Yes
row_18	GADD45B	null	null	683	0.3548232316970825	0.40019408	Yes
row_19	RHOT2	null	null	692	0.3527989387512207	0.41405028	Yes
row_20	TAP1	null	null	701	0.3506932258605957	0.42781767	Yes
row_21	ADD1	null	null	817	0.3231952488422394	0.42674953	Yes
row_22	JUN	null	null	882	0.30909836292266846	0.43160528	Yes
row_23	TIMP1	null	null	1016	0.2840505540370941	0.42658564	Yes
row_24	HSPB1	null	null	1156	0.26330116391181946	0.41992408	Yes
row_25	DNAJC3	null	null	1158	0.2625877857208252	0.43087047	Yes
row_26	BCL2L2	null	null	1221	0.2540552318096161	0.43366048	Yes
row_27	BCL10	null	null	1289	0.2447185218334198	0.43541768	Yes
row_28	CCND1	null	null	1390	0.2306610643863678	0.43236426	Yes
row_29	GSR	null	null	1517	0.2168060541152954	0.4254034	Yes
row_30	BNIP3L	null	null	1551	0.212429940700531	0.43014446	Yes
row_31	CDK2	null	null	1554	0.211822047829628	0.4388221	Yes
row_32	CD44	null	null	1565	0.21106655895709991	0.44644535	Yes
row_33	EMP1	null	null	1756	0.1944800466299057	0.43036294	Yes
row_34	CFLAR	null	null	1773	0.19222350418567657	0.43642467	Yes
row_35	BIK	null	null	1857	0.18476037681102753	0.43360823	Yes
row_36	BCAP31	null	null	1915	0.1792418360710144	0.43388218	Yes
row_37	PSEN1	null	null	1923	0.1785253882408142	0.4405165	Yes
row_38	GPX4	null	null	1933	0.1774330884218216	0.44684914	Yes
row_39	CASP9	null	null	1964	0.1745212823152542	0.45037493	Yes
row_40	GADD45A	null	null	1987	0.17254173755645752	0.45483974	Yes
row_41	PPP3R1	null	null	2013	0.17086446285247803	0.45885035	Yes
row_42	MADD	null	null	2026	0.16995981335639954	0.4644844	Yes
row_43	PAK1	null	null	2030	0.16977819800376892	0.47126105	Yes
row_44	DNAJA1	null	null	2055	0.16709913313388824	0.4752407	Yes
row_45	SLC20A1	null	null	2071	0.1655791997909546	0.48030654	Yes
row_46	CDKN1A	null	null	2198	0.15545839071273804	0.47075844	No
row_47	TSPO	null	null	2201	0.15540945529937744	0.47705695	No
row_48	LMNA	null	null	2266	0.14962127804756165	0.475187	No
row_49	KRT18	null	null	2278	0.14867888391017914	0.48005137	No
row_50	RELA	null	null	2403	0.1402139663696289	0.470116	No
row_51	CTNNB1	null	null	2511	0.13416844606399536	0.46209845	No
row_52	EBP	null	null	2546	0.13171356916427612	0.46330765	No
row_53	CASP8	null	null	2570	0.129947692155838	0.4658483	No
row_54	MGMT	null	null	2601	0.12800028920173645	0.46741214	No
row_55	IGFBP6	null	null	2605	0.1278870701789856	0.47242212	No
row_56	PTK2	null	null	2804	0.11368788033723831	0.45190996	No
row_57	TNFRSF12A	null	null	2975	0.1039881557226181	0.43456748	No
row_58	DFFA	null	null	2984	0.10346860438585281	0.4379086	No
row_59	VDAC2	null	null	3115	0.09506965428590775	0.42530245	No
row_60	CYLD	null	null	3174	0.0913836658000946	0.42174333	No
row_61	CREBBP	null	null	3255	0.08743056654930115	0.4152056	No
row_62	F2R	null	null	3324	0.08293856680393219	0.4100122	No
row_63	CDC25B	null	null	3454	0.07579845935106277	0.39672115	No
row_64	BAX	null	null	3484	0.07461434602737427	0.39616132	No
row_65	IGF2R	null	null	3513	0.07299598306417465	0.3956611	No
row_66	PMAIP1	null	null	3590	0.0688205137848854	0.38884977	No
row_67	DAP3	null	null	3621	0.06681694090366364	0.3878333	No
row_68	CAV1	null	null	3704	0.06209259480237961	0.37997139	No
row_69	GCH1	null	null	3807	0.05544671043753624	0.36927295	No
row_70	IFNGR1	null	null	3812	0.05524542182683945	0.37109157	No
row_71	RHOB	null	null	3926	0.048161961138248444	0.35867998	No
row_72	CASP7	null	null	3965	0.045354217290878296	0.35573587	No
row_73	ERBB3	null	null	4101	0.03742833063006401	0.34005976	No
row_74	DAP	null	null	4154	0.034962207078933716	0.334888	No
row_75	SAT1	null	null	4320	0.02529297210276127	0.31486574	No
row_76	SOD2	null	null	4340	0.02422185242176056	0.31345883	No
row_77	HMGB2	null	null	4544	0.012203387916088104	0.28802767	No
row_78	APP	null	null	4704	0.002701285993680358	0.26781952	No
row_79	IFITM3	null	null	4735	9.254569886252284E-4	0.2640242	No
row_80	GPX1	null	null	4739	7.860810146667063E-4	0.2636739	No
row_81	PPT1	null	null	4867	-0.006521101109683514	0.24771681	No
row_82	ETF1	null	null	4934	-0.010891327634453773	0.23974057	No
row_83	TOP2A	null	null	5063	-0.019095618277788162	0.22418597	No
row_84	WEE1	null	null	5118	-0.02275223471224308	0.21824366	No
row_85	FAS	null	null	5203	-0.02780967578291893	0.2086803	No
row_86	ANXA1	null	null	5208	-0.02811741642653942	0.20935485	No
row_87	RARA	null	null	5227	-0.029356354847550392	0.20829229	No
row_88	FDXR	null	null	5279	-0.033173125237226486	0.2031729	No
row_89	TGFBR3	null	null	5370	-0.039210233837366104	0.19332346	No
row_90	RETSAT	null	null	5633	-0.05869987607002258	0.16231233	No
row_91	DPYD	null	null	5714	-0.06494766473770142	0.15482645	No
row_92	ERBB2	null	null	5750	-0.06789728254079819	0.15321648	No
row_93	BID	null	null	5759	-0.06854487955570221	0.15508474	No
row_94	H1F0	null	null	5767	-0.0694364607334137	0.15711842	No
row_95	CASP6	null	null	5786	-0.07137623429298401	0.15782799	No
row_96	CASP2	null	null	5788	-0.07148661464452744	0.16071501	No
row_97	CASP4	null	null	5823	-0.07429120689630508	0.1595025	No
row_98	PLAT	null	null	5838	-0.07533373683691025	0.16089022	No
row_99	DNM1L	null	null	5839	-0.07547412812709808	0.16407321	No
row_100	SC5DL	null	null	5866	-0.07773205637931824	0.16402832	No
row_101	IL18	null	null	6078	-0.09651869535446167	0.14113054	No
row_102	SOD1	null	null	6159	-0.10503687709569931	0.13533534	No
row_103	IRF1	null	null	6318	-0.1217738464474678	0.120276675	No
row_104	BRCA1	null	null	6346	-0.12476609647274017	0.12208755	No
row_105	IER3	null	null	6644	-0.15696726739406586	0.09074726	No
row_106	CASP3	null	null	6705	-0.16504375636577606	0.09003899	No
row_107	EREG	null	null	6790	-0.17567801475524902	0.08671172	No
row_108	DIABLO	null	null	7013	-0.21220144629478455	0.06728673	No
row_109	SMAD7	null	null	7138	-0.23277108371257782	0.061254784	No
row_110	CDKN1B	null	null	7301	-0.27131250500679016	0.05199141	No
row_111	PPP2R5B	null	null	7514	-0.3387882113456726	0.03918312	No
row_112	GSTM1	null	null	7538	-0.3468005061149597	0.050869174	No

## Sheet: CATION_CHANNEL_ACTIVITY
NAME	PROBE	GENE SYMBOL	GENE_TITLE	RANK IN GENE LIST	RANK METRIC SCORE	RUNNING ES	CORE ENRICHMENT
row_0	SCN11A	null	null	198	0.572818398475647	0.07594631	No
row_1	KCNK1	null	null	845	0.3186083137989044	0.05050253	No
row_2	NOLA1	null	null	1800	0.18994200229644775	-0.03652152	No
row_3	TRPM2	null	null	2313	0.14575497806072235	-0.07550404	No
row_4	CUL5	null	null	2392	0.14114712178707123	-0.060479935	No
row_5	RYR1	null	null	3369	0.08071362972259521	-0.16953366	No
row_6	KCNN4	null	null	4286	0.027409089729189873	-0.28040335	No
row_7	SHROOM2	null	null	4603	0.009221465326845646	-0.31869224	No
row_8	KCNQ2	null	null	4774	-0.0017972929636016488	-0.33984825	No
row_9	P2RX4	null	null	5668	-0.06145506724715233	-0.44181243	No
row_10	KCNMB4	null	null	5812	-0.0735391229391098	-0.446914	No
row_11	PKD2	null	null	6186	-0.10853008925914764	-0.4749	No
row_12	TRPC1	null	null	7153	-0.2369454801082611	-0.5551557	Yes
row_13	KCNK5	null	null	7266	-0.2648327350616455	-0.5226273	Yes
row_14	KCNS3	null	null	7399	-0.2992520332336426	-0.48655894	Yes
row_15	TRPV1	null	null	7615	-0.3859807848930359	-0.4456889	Yes
row_16	KCNJ14	null	null	7706	-0.45050251483917236	-0.37765852	Yes
row_17	CACNB3	null	null	7789	-0.5479626059532166	-0.29144087	Yes
row_18	KCNJ12	null	null	7908	-0.8579717874526978	-0.15513317	Yes
row_19	CACNA1A	null	null	7911	-0.8995691537857056	0.0031578213	Yes

## Sheet: HALLMARK_KRAS_SIGNALING_UP
NAME	PROBE	GENE SYMBOL	GENE_TITLE	RANK IN GENE LIST	RANK METRIC SCORE	RUNNING ES	CORE ENRICHMENT
row_0	TNFAIP3	null	null	25	0.9706871509552002	0.06223673	No
row_1	PPP1R15A	null	null	51	0.832984983921051	0.11519343	No
row_2	ETV5	null	null	249	0.5296313166618347	0.12582913	No
row_3	RGS16	null	null	522	0.39736655354499817	0.11801167	No
row_4	DUSP6	null	null	558	0.3858190178871155	0.13956101	No
row_5	HDAC9	null	null	575	0.38234561681747437	0.16329294	No
row_6	BTBD3	null	null	809	0.32497283816337585	0.1555573	No
row_7	KLF4	null	null	912	0.3039799928665161	0.16306934	No
row_8	TFPI	null	null	950	0.2965129613876343	0.17834577	No
row_9	GPNMB	null	null	970	0.2925850749015808	0.19564699	No
row_10	GLRX	null	null	1189	0.2590799927711487	0.1853786	No
row_11	ADAM17	null	null	1361	0.23448072373867035	0.17943054	No
row_12	GALNT3	null	null	1515	0.21698598563671112	0.17459297	No
row_13	MAP7	null	null	1578	0.21024668216705322	0.18087588	No
row_14	DNMBP	null	null	1726	0.19808200001716614	0.17552751	No
row_15	EMP1	null	null	1756	0.1944800466299057	0.18494529	No
row_16	MALL	null	null	1767	0.19297854602336884	0.19667856	No
row_17	ID2	null	null	2061	0.16644321382045746	0.17062764	No
row_18	ETV4	null	null	2167	0.1572394222021103	0.16786894	No
row_19	ST6GAL1	null	null	2680	0.12312300503253937	0.11104307	No
row_20	PLAUR	null	null	2688	0.12256589531898499	0.11841267	No
row_21	HBEGF	null	null	2763	0.11697037518024445	0.11688319	No
row_22	YRDC	null	null	2829	0.1122429147362709	0.116179846	No
row_23	USP12	null	null	3040	0.09954289346933365	0.09617748	No
row_24	GPRC5B	null	null	3088	0.09636563807725906	0.096693635	No
row_25	FBXO4	null	null	3240	0.08791136741638184	0.08341186	No
row_26	JUP	null	null	3292	0.08538556843996048	0.082679264	No
row_27	F2RL1	null	null	3400	0.07932628691196442	0.07441545	No
row_28	ABCB1	null	null	3699	0.062377993017435074	0.040715393	No
row_29	WDR33	null	null	3762	0.05827676132321358	0.036756746	No
row_30	IGF2	null	null	3968	0.04523972049355507	0.013730755	No
row_31	CA2	null	null	4009	0.04291309043765068	0.011534991	No
row_32	KCNN4	null	null	4286	0.027409089729189873	-0.021723427	No
row_33	AKAP12	null	null	4439	0.018426068127155304	-0.039815158	No
row_34	AMMECR1	null	null	4539	0.012523511424660683	-0.05156339	No
row_35	MMD	null	null	4592	0.009764066897332668	-0.057519462	No
row_36	EVI5	null	null	4662	0.005119177047163248	-0.06595086	No
row_37	CPE	null	null	4776	-0.0018420839915052056	-0.08019966	No
row_38	RABGAP1L	null	null	4888	-0.00798636395484209	-0.09377998	No
row_39	ETV1	null	null	5360	-0.03825756534934044	-0.15111014	No
row_40	PLAU	null	null	5368	-0.03893038257956505	-0.14937691	No
row_41	ALDH1A3	null	null	5422	-0.042287275195121765	-0.15326837	No
row_42	SOX9	null	null	5538	-0.05048592388629913	-0.16449334	No
row_43	TRIB1	null	null	5600	-0.055835094302892685	-0.16848934	No
row_44	BPGM	null	null	5628	-0.05850785970687866	-0.16798063	No
row_45	ERO1L	null	null	5652	-0.060234587639570236	-0.16684675	No
row_46	PLAT	null	null	5838	-0.07533373683691025	-0.18530077	No
row_47	ZNF277	null	null	5848	-0.07645823806524277	-0.18129283	No
row_48	SPP1	null	null	5981	-0.0873175635933876	-0.19219795	No
row_49	GFPT2	null	null	6098	-0.09871148318052292	-0.2003001	No
row_50	PTBP2	null	null	6136	-0.10268030315637589	-0.19808644	No
row_51	TSPAN13	null	null	6281	-0.11827234923839569	-0.20843178	No
row_52	TMEM158	null	null	6284	-0.11852103471755981	-0.2006988	No
row_53	FCER1G	null	null	6433	-0.13317227363586426	-0.21054877	No
row_54	EPHB2	null	null	6531	-0.14523553848266602	-0.21309888	No
row_55	AKT2	null	null	6654	-0.1584848165512085	-0.21793595	No
row_56	EREG	null	null	6790	-0.17567801475524902	-0.22326785	No
row_57	LIF	null	null	6924	-0.1949172466993332	-0.2270488	Yes
row_58	FUCA1	null	null	6932	-0.19659793376922607	-0.21469001	Yes
row_59	SPRY2	null	null	6957	-0.20128339529037476	-0.20417778	Yes
row_60	CBR4	null	null	7084	-0.22286605834960938	-0.20518485	Yes
row_61	MMP9	null	null	7091	-0.22388458251953125	-0.19085997	Yes
row_62	DCBLD2	null	null	7103	-0.2253870666027069	-0.17706981	Yes
row_63	GPR124	null	null	7206	-0.24665333330631256	-0.17342114	Yes
row_64	BTC	null	null	7214	-0.24867922067642212	-0.1575525	Yes
row_65	SPON1	null	null	7290	-0.26825693249702454	-0.14901367	Yes
row_66	MAP4K1	null	null	7340	-0.28333917260169983	-0.13615139	Yes
row_67	ANXA10	null	null	7360	-0.2904466986656189	-0.11899427	Yes
row_68	PLEK2	null	null	7468	-0.3212087154388428	-0.11095713	Yes
row_69	SCG5	null	null	7519	-0.34073513746261597	-0.094354	Yes
row_70	TRIB2	null	null	7531	-0.34452471137046814	-0.07253492	Yes
row_71	MMP11	null	null	7545	-0.3495391607284546	-0.050632283	Yes
row_72	RBM4	null	null	7600	-0.3768101930618286	-0.03210676	Yes
row_73	FGF9	null	null	7682	-0.4312242865562439	-0.0133484	Yes
row_74	NRP1	null	null	7862	-0.675573468208313	0.009412127	Yes

## Sheet: HALLMARK_KRAS_SIGNALING_DN
NAME	PROBE	GENE SYMBOL	GENE_TITLE	RANK IN GENE LIST	RANK METRIC SCORE	RUNNING ES	CORE ENRICHMENT
row_0	AKR1B10	null	null	20	1.0005497932434082	0.1064294	Yes
row_1	ARHGDIG	null	null	33	0.933544933795929	0.20657423	Yes
row_2	SNN	null	null	203	0.5640921592712402	0.24661972	Yes
row_3	TCF7L1	null	null	231	0.5411912798881531	0.30213913	Yes
row_4	SKIL	null	null	392	0.44593310356140137	0.33045587	Yes
row_5	H2AFY2	null	null	474	0.4135803282260895	0.36524558	Yes
row_6	PDK2	null	null	684	0.35433000326156616	0.37738654	Yes
row_7	NR4A2	null	null	777	0.33115434646606445	0.40180817	Yes
row_8	ADRA2C	null	null	804	0.32647204399108887	0.43407115	Yes
row_9	KLK8	null	null	881	0.3093714416027069	0.45814517	Yes
row_10	KRT15	null	null	1006	0.2852340042591095	0.47351697	Yes
row_11	CDKAL1	null	null	1014	0.2841888964176178	0.50357944	Yes
row_12	IGFBP2	null	null	1245	0.24984867870807648	0.50168514	No
row_13	ENTPD7	null	null	1490	0.21939708292484283	0.4947032	No
row_14	CCDC132	null	null	2107	0.16294275224208832	0.43450263	No
row_15	GAMT	null	null	2319	0.1453605592250824	0.4236337	No
row_16	SLC16A7	null	null	2670	0.12350482493638992	0.39279643	No
row_17	MSH5	null	null	2982	0.10348951071500778	0.3647143	No
row_18	CPEB3	null	null	3156	0.09277404844760895	0.352927	No
row_19	RYR1	null	null	3369	0.08071362972259521	0.33489147	No
row_20	KLK7	null	null	4007	0.042939286679029465	0.25896525	No
row_21	FGFR3	null	null	4260	0.028887305408716202	0.23022448	No
row_22	SPHK2	null	null	4641	0.00683961296454072	0.1828863	No
row_23	KCNQ2	null	null	4774	-0.0017972929636016488	0.1663795	No
row_24	SEPP1	null	null	5027	-0.01680569536983967	0.13632302	No
row_25	TNNI3	null	null	5268	-0.03221286088228226	0.1094628	No
row_26	BARD1	null	null	6369	-0.1264958530664444	-0.015949432	No
row_27	CELSR2	null	null	6481	-0.13946591317653656	-0.014806863	No
row_28	SLC29A3	null	null	6605	-0.15284360945224762	-0.013725871	No
row_29	RIBC2	null	null	7070	-0.22022423148155212	-0.048455287	No
row_30	SHOX2	null	null	7435	-0.311687171459198	-0.060570944	No
row_31	ASB7	null	null	7476	-0.3231360614299774	-0.030442728	No
row_32	EDAR	null	null	7634	-0.39744946360588074	-0.0070262677	No
row_33	WNT16	null	null	7658	-0.41426077485084534	0.03517653	No
